# Supplementary material for: Heterozygous De Novo Truncating Mutation of Nucleolin in an ASD Individual Disrupts Its Nucleolar Localization
Source: Genes (Basel). 2021 Dec 24;13(1):51. doi: 10.3390/genes13010051 (PMC8774667; doi:10.3390/genes13010051)
Supplement: Supplementary file 1 [file genes-13-00051-s001.zip]

Archive with 1 entries (1 files):
- genes-1444392-supplementary.pdf
